# Supplementary material for: TRIM2 inhibits apoptosis by ubiquitinating BNIP3 to protect the intestine against ischemia-reperfusion injury in mice
Source: Commun Biol. 2025 Aug 29;8:1308. doi: 10.1038/s42003-025-08708-2 (PMC12397258; doi:10.1038/s42003-025-08708-2)
Supplement: Supplementary file 5 — Supplementary Data 2 [file 42003_2025_8708_MOESM5_ESM.xlsx]

## Sheet: Figure 1A
TRIM members	Relative mRNA level (log2 fold change)
TRIM2	-3.55215
TRIM71	-2.92238
TRIM34	-1.94929
TRIM20	-1.85399
TRIM21	-1.82955
TRIM6	-1.68443
TRIM38	-1.46168
TRIM10	-1.45316
TRIM16	-1.20754
TRIM80	-1.00074
TRIM19	-0.98434
TRIM47	-0.95188
TRIM7	-0.88773
TRIM31	-0.8743
TRIM45	-0.87035
TRIM40	-0.77065
TRIM11	-0.58291
TRIM5	-0.55525
TRIM56	-0.32267
TRIM28	-0.3204
TRIM44	-0.21327
TRIM32	-0.20987
TRIM8	-0.18708
TRIM41	-0.12333
TRIM30	-0.09378
TRIM24	-0.09032
TRIM3	-0.05026
TRIM23	-0.03292
TRIM26	0.072412
TRIM35	0.126319
TRIM29	0.160201
TRIM1	0.203178
TRIM36	0.324932
TRIM39	0.429992
TRIM33	0.459666
TRIM68	0.698897
TRIM27	0.917035
TRIM65	1.26944
TRIM25	1.34742
TRIM15	1.38196
TRIM72	1.57629
TRIM52	1.58615
TRIM18	1.58831
TRIM37	1.59964
TRIM58	2.03704
TRIM69	2.16271

## Sheet: Figure 1B
TRIM members	Relative mRNA level (log2 fold change)
	H/R 0h	H/R 1h	H/R 6h
TRIM1	0.678185	0.66926	0.0507
TRIM2	-1.91258	-3.24989	-1.03129
TRIM3	0.938713	0.264417	-0.51009
TRIM5	-1.93536	-1.76166	-1.2522
TRIM6	0.5966	0.803278	-1.37427
TRIM8	0.701358	0.251156	-0.23126
TRIM10	4.42662	5.09476	-0.5456
TRIM11	-0.0221	-0.17093	0.178011
TRIM13	0.96161	1.26117	0.545175
TRIM14	-0.49245	1.7715	1.58245
TRIM15	3.24559	3.50299	-0.70174
TRIM16	1.49664	2.25061	4.3815
TRIM17	1.47589	3.31555	0.169173
TRIM21	-1.31704	-1.3592	-0.755
TRIM23	0.20112	0.88479	0.860701
TRIM25	-0.59454	-0.94505	0.223454
TRIM26	1.08756	0.861638	-0.46899
TRIM27	1.30597	0.778218	0.598781
TRIM28	0.017206	-0.35512	-0.08996
TRIM29	-0.98989	-1.29396	-2.45343
TRIM30	2.2178	2.26129	-0.8976
TRIM32	0.137941	-0.2587	-0.26646
TRIM33	0.110663	0.114452	0.081388
TRIM34	-2.1955	-2.57231	-2.90214
TRIM35	-0.44016	-1.20254	0.358745
TRIM36	0.857582	0.70605	0.31045
TRIM37	0.585829	0.433711	-0.22729
TRIM39	1.62183	1.21767	-0.1164
TRIM41	0.872474	1.04146	-0.07493
TRIM44	0.34701	0.073289	0.762519
TRIM45	1.05057	0.941389	-1.04908
TRIM46	0.46768	-0.27833	-0.45468
TRIM47	-1.15004	-1.38713	0.014649
TRIM50	1.0905	2.08367	0.797909
TRIM52	1.92429	2.20323	1.81268
TRIM56	0.966775	0.699326	-0.26509
TRIM59	0.422123	0.239471	-0.93737
TRIM62	0.069047	0.177558	0.305133
TRIM63	-0.12498	-0.56647	-1.67555
TRIM65	1.31989	0.430628	1.34247
TRIM68	0.448468	0.221557	0.343541
TRIM69	0.000599	0.172873	1.1366
TRIM71	-0.54526	-0.29306	0.345725
TRIM72	1.53282	5.21164	1.93808

## Sheet: Figure 1C
CT	H/R (h)
	0	1	2	4	6	8	12	24
1	0.469502	0.461933	0.364235	0.328594	0.391158	0.371558	0.400624	0.575198
1	0.791144	0.32907	0.422345	0.262598	0.320805	0.623852	0.878661	0.766735
1	0.453856	0.321588	0.45047	0.518807	0.681671	0.605667	0.591005	0.504548
1	0.614317	0.60926	0.641275	0.371537	0.365784	0.336495	0.476912	0.619562
1	0.585211	0.606596	0.684458	0.314544	0.537769	0.274556	0.342148	0.435214
1	0.47144	0.234531	0.379956	0.493408	0.645925	0.330996	0.365061	0.906101

## Sheet: Figure 1D
CT	H/R (h)
	0	1	2	4	6	8	12	24
1	0.708767	0.631639	0.75819	0.588592	0.67276	0.603083	0.69576	0.792487
1	0.645729	0.798913	0.597941	0.535988	0.572558	0.651857	0.626341	0.751009
1	0.724547	0.575121	0.867672	0.632585	0.692255	0.609278	0.629835	0.739825
1	0.716867	0.623196	0.790684	0.607812	0.548117	0.599064	0.60879	0.74724
1	0.762401	0.779227	0.691832	0.608298	0.747735	0.69447	0.66533	0.71313
1	0.50238	0.529651	0.475004	0.387841	0.535725	0.489988	0.527102	0.72009

## Sheet: Figure 1E
CT	H/R (h)
	0	1	2	4	6	8
1.03157	0.948722	0.735348	0.43582	0.544502	0.303023	0.393997
0.986987	0.773563	0.593364	0.404551	0.547135	0.344535	0.384686
0.982176	0.784562	0.596003	0.406776	0.458095	0.368264	0.430194

## Sheet: Figure 1G
Sham	II/R
1	4	Histopathological index
0	3
0	3
0	2
1	4
0	3

## Sheet: Figure 1H
Sham	II/R
29.616	17.748	Optical Density
27.542	15.344
31.345	19.126
25.991	13.482
24.269	15.995
32.372	12.659

## Sheet: Figure 3A
si-Control				si-TRIM2
0.184452	0.151773	0.179286	0.196019	0.201374	0.173896	0.156928	0.192616	Control	IEC-6
0.454753	0.441911	0.445938	0.40197	0.575666	0.530337	0.595185	0.53252	H/R
0.137652	0.160386	0.133396	0.159244	0.161062	0.155444	0.126295	0.156716	Control	Caco-2
0.430822	0.413104	0.381863	0.398113	0.461559	0.497764	0.534074	0.502316	H/R

## Sheet: Figure 3C
	si-Control						si-TRIM2
TRIM2	0.856543	1.01911	1.12435	1.07245	1.0962	0.831346	0.487374	0.349862	0.503573	0.320238	0.300113	0.292733	Control	IEC-6
	0.512639	0.537143	0.545418	0.463656	0.55172	0.401747	0.230395	0.197347	0.168499	0.166118	0.160462	0.211567	H/R
Bax/Bcl2	1.04251	1.11034	0.902159	1.01734	1.06143	1.21346	1.1783	1.48891	1.1683	1.22013	1.48164	0.901991	Control
	3.19466	3.45323	3.30562	3.01057	2.57226	2.6147	5.81612	5.39284	5.45194	8.57652	8.66325	6.18204	H/R
Bad	1.077	0.981429	0.941575	0.97752	0.649399	1.37308	0.565808	0.745881	1.01441	1.07462	0.94007	1.4087	Control
	1.74784	1.73799	1.74822	2.34652	1.98124	2.05179	3.11248	4.85463	3.83433	3.73089	3.17902	4.12263	H/R
cleaved Casp3	0.813845	0.961787	1.22437	1.31871	1.05185	0.929443	1.17803	1.09207	1.12893	0.542764	0.573428	1.15971	Control
	2.74245	2.66125	2.27352	2.76631	3.10021	2.75315	4.11011	5.61238	5.99739	8.41139	8.12575	7.00332	H/R
TRIM2	1.14772	0.921962	0.930318	1.05196	1.03557	0.912471	0.469678	0.495973	0.58942	0.53805	0.502872	0.544089	Control	Caco-2
	0.50299	0.517009	0.492366	0.538839	0.582939	0.538005	0.0981367	0.122701	0.047338	0.170961	0.152285	0.154988	H/R
Bax/Bcl2	0.476463	0.503337	0.694279	0.534401	0.505885	0.497262	1.0996	2.20072	2.39288	0.603849	1.10098	1.25391	Control
	6.59602	7.16904	5.3428	3.24783	4.98742	6.89563	19.1758	13.02	9.04154	7.39788	8.51147	10.1201	H/R
Bad	1.02861	1.01229	0.959106	0.740589	0.846766	1.41264	1.11262	1.32489	1.23237	0.967609	1.01449	0.641233	Control
	1.64508	1.63803	1.31805	1.53232	1.78272	1.29848	2.38676	1.82199	1.90126	2.07001	2.02648	1.8	H/R
cleaved Casp3	0.770285	0.942995	1.08672	1.03013	1.14366	0.826202	1.4512	1.20389	1.47891	1.00359	1.08011	1.05334	Control
	1.80102	1.54851	1.6258	2.21365	2.26244	1.58031	1.54392	2.96584	2.47939	3.61117	3.05878	2.18946	H/R

## Sheet: Figure 3D
si-Control			si-TRIM2
1.04378	1.09508	0.874873	0.854796	1.07153	1.09178	Control	IEC-6
2.23969	1.95506	2.22407	3.66262	3.65976	3.27347	H/R
0.863915	1.21816	0.950222	0.990117	0.923741	1.09336	Control	Caco-2
1.62365	1.52548	1.56483	2.67091	2.46005	2.57172	H/R

[truncated: 19 more sheets: Figure 3E, Figure 4A, Figure 4D, Figure 7A, Figure 7B, Figure 7D, Figure 7E, Figure 7F, Figure 7G, Figure 7H, Figure 7I, Figure 8A, Figure 8B, Figure 8D, Figure 8F, Figure 8G, Figure 8H, Figure 8K, Figure 8L]
